# Supplementary material for: 5-Methylcytosine transferase NSUN2 drives NRF2-mediated ferroptosis resistance in non-small cell lung cancer
Source: J Biol Chem. 2024 Feb 24;300(4):106793. doi: 10.1016/j.jbc.2024.106793 (PMC11065752; doi:10.1016/j.jbc.2024.106793)
Supplement: Supporting Table S1 [file mmc1.xlsx]

## Sheet: Sheet1
Table S1. NSUN2 expression abundance in NSCLC cell lines annotated in Cancer Cell Line Encyclopedia (CCLE)
LongTable-checkbox	lineage1	lineage2	lineage3	depmapId	displayName	NSUN2 (TRM4, Misu, FLJ20303, MRT5) Expression Public 23Q4
TRUE	Lung	Non-Small Cell Lung Cancer	Lung Adenocarcinoma	ACH-000886	NCIH2009	8.23644
TRUE	Lung	Non-Small Cell Lung Cancer	Lung Adenocarcinoma	ACH-000667	HCC44	7.95931
TRUE	Lung	Non-Small Cell Lung Cancer	Non-Small Cell Lung Cancer	ACH-000929	NCIH2110	7.83086
TRUE	Lung	Non-Small Cell Lung Cancer	Lung Adenocarcinoma	ACH-000945	NCIH650	7.80813
TRUE	Lung	Non-Small Cell Lung Cancer	Non-Small Cell Lung Cancer	ACH-000035	NCIH1650	7.75007
TRUE	Lung	Non-Small Cell Lung Cancer	Lung Adenocarcinoma	ACH-000852	NCIH1435	7.72622
TRUE	Lung	Non-Small Cell Lung Cancer	Lung Adenocarcinoma	ACH-000733	NCIH1838	7.60207
TRUE	Lung	Non-Small Cell Lung Cancer	Lung Adenocarcinoma	ACH-000379	NCIH1781	7.59141
TRUE	Lung	Non-Small Cell Lung Cancer	Lung Adenocarcinoma	ACH-000757	A427	7.50875
TRUE	Lung	Non-Small Cell Lung Cancer	Large Cell Lung Carcinoma	ACH-000627	LCLC103H	7.44029
TRUE	Lung	Non-Small Cell Lung Cancer	Lung Adenocarcinoma	ACH-000785	NCIH2126	7.42324
TRUE	Lung	Non-Small Cell Lung Cancer	Non-Small Cell Lung Cancer	ACH-000826	CAL12T	7.42055
TRUE	Lung	Non-Small Cell Lung Cancer	Lung Adenocarcinoma	ACH-000109	NCIH3255	7.41304
TRUE	Lung	Non-Small Cell Lung Cancer	Non-Small Cell Lung Cancer	ACH-000924	NCIH2172	7.39797
TRUE	Lung	Non-Small Cell Lung Cancer	Large Cell Lung Carcinoma	ACH-000015	NCIH1581	7.35359
TRUE	Lung	Non-Small Cell Lung Cancer	Lung Adenocarcinoma	ACH-000675	NCIH1734	7.34305
TRUE	Lung	Non-Small Cell Lung Cancer	Large Cell Lung Carcinoma	ACH-000789	NCIH810	7.34136
TRUE	Lung	Non-Small Cell Lung Cancer	Lung Adenocarcinoma	ACH-000860	NCIH358	7.33602
TRUE	Lung	Non-Small Cell Lung Cancer	Lung Adenocarcinoma	ACH-000837	NCIH322	7.30952
TRUE	Lung	Non-Small Cell Lung Cancer	Lung Adenocarcinoma	ACH-000875	NCIH2347	7.30551
TRUE	Lung	Non-Small Cell Lung Cancer	Lung Adenocarcinoma	ACH-000451	NCIH2085	7.28392
TRUE	Lung	Non-Small Cell Lung Cancer	Lung Adenocarcinoma	ACH-000482	RERFLCKJ	7.26369
TRUE	Lung	Non-Small Cell Lung Cancer	Lung Adenocarcinoma	ACH-000030	PC14	7.24441
TRUE	Lung	Non-Small Cell Lung Cancer	Lung Adenocarcinoma	ACH-000337	NCIH3122	7.20144
TRUE	Lung	Non-Small Cell Lung Cancer	Lung Adenocarcinoma	ACH-000845	NCIH1373	7.19613
TRUE	Lung	Non-Small Cell Lung Cancer	Lung Adenocarcinoma	ACH-000496	NCIH1792	7.19594
TRUE	Lung	Non-Small Cell Lung Cancer	Lung Adenocarcinoma	ACH-000900	NCIH23	7.17802
TRUE	Lung	Non-Small Cell Lung Cancer	Large Cell Lung Carcinoma	ACH-000853	NCIH661	7.13319
TRUE	Lung	Non-Small Cell Lung Cancer	Lung Adenocarcinoma	ACH-000638	NCIH441	7.1152
TRUE	Lung	Non-Small Cell Lung Cancer	Lung Adenocarcinoma	ACH-000841	NCIH2087	7.1127
TRUE	Lung	Non-Small Cell Lung Cancer	Large Cell Lung Carcinoma	ACH-000904	NCIH2106	7.07756
TRUE	Lung	Non-Small Cell Lung Cancer	Lung Adenocarcinoma	ACH-000718	NCIH2291	7.07628
TRUE	Lung	Non-Small Cell Lung Cancer	Lung Adenocarcinoma	ACH-002531	SNU2535	7.06393
TRUE	Lung	Non-Small Cell Lung Cancer	Lung Adenocarcinoma	ACH-000414	NCIH1944	7.04876
TRUE	Lung	Non-Small Cell Lung Cancer	Large Cell Lung Carcinoma	ACH-000662	CORL23	7.04407
TRUE	Lung	Non-Small Cell Lung Cancer	Lung Adenocarcinoma	ACH-002650	ETCC016	7.02713
TRUE	Lung	Non-Small Cell Lung Cancer	Lung Adenocarcinoma	ACH-000012	HCC827	7.02226
TRUE	Lung	Non-Small Cell Lung Cancer	Lung Adenocarcinoma	ACH-000066	HCC4006	6.9674
TRUE	Lung	Non-Small Cell Lung Cancer	Lung Adenocarcinoma	ACH-000311	NCIH2122	6.95117
TRUE	Lung	Non-Small Cell Lung Cancer	Large Cell Lung Carcinoma	ACH-000672	IALM	6.94626
TRUE	Lung	Non-Small Cell Lung Cancer	Lung Adenocarcinoma	ACH-000869	NCIH1568	6.93558
TRUE	Lung	Non-Small Cell Lung Cancer	Lung Adenocarcinoma	ACH-002497	NCIH920	6.92113
TRUE	Lung	Non-Small Cell Lung Cancer	Lung Adenocarcinoma	ACH-000677	SW1573	6.91061
TRUE	Lung	Non-Small Cell Lung Cancer	Large Cell Lung Carcinoma	ACH-000463	NCIH460	6.87381
TRUE	Lung	Non-Small Cell Lung Cancer	Lung Adenocarcinoma	ACH-002526	SNU1327	6.86295
TRUE	Lung	Non-Small Cell Lung Cancer	Lung Adenocarcinoma	ACH-000925	DV90	6.84285
TRUE	Lung	Non-Small Cell Lung Cancer	Lung Adenocarcinoma	ACH-000787	LXF289	6.84109
TRUE	Lung	Non-Small Cell Lung Cancer	Large Cell Lung Carcinoma	ACH-000980	NCIH1155	6.78477
TRUE	Lung	Non-Small Cell Lung Cancer	Lung Adenocarcinoma	ACH-000575	HCC364	6.77637
TRUE	Lung	Non-Small Cell Lung Cancer	Non-Small Cell Lung Cancer	ACH-000867	CHAGOK1	6.75582
TRUE	Lung	Non-Small Cell Lung Cancer	Lung Adenocarcinoma	ACH-000712	HCC1833	6.74953
TRUE	Lung	Non-Small Cell Lung Cancer	Lung Adenocarcinoma	ACH-000779	PC9	6.73931
TRUE	Lung	Non-Small Cell Lung Cancer	Lung Adenocarcinoma	ACH-000781	NCIH2023	6.72083
TRUE	Lung	Non-Small Cell Lung Cancer	Lung Adenocarcinoma	ACH-000861	HOP62	6.71466
TRUE	Lung	Non-Small Cell Lung Cancer	Lung Adenocarcinoma	ACH-000681	A549	6.71438
TRUE	Lung	Non-Small Cell Lung Cancer	Non-Small Cell Lung Cancer	ACH-000143	HCC2429	6.65564
TRUE	Lung	Non-Small Cell Lung Cancer	Lung Adenocarcinoma	ACH-000150	HCC2935	6.64313
TRUE	Lung	Non-Small Cell Lung Cancer	Lung Adenocarcinoma	ACH-000578	HCC1171	6.64024
TRUE	Lung	Non-Small Cell Lung Cancer	Lung Adenocarcinoma	ACH-000892	NCIH1563	6.63822
TRUE	Lung	Non-Small Cell Lung Cancer	Lung Adenocarcinoma	ACH-000029	HCC827GR5	6.62088
TRUE	Lung	Non-Small Cell Lung Cancer	Lung Adenocarcinoma	ACH-000447	NCIH2228	6.61927
TRUE	Lung	Non-Small Cell Lung Cancer	Lung Adenocarcinoma	ACH-000766	NCIH1648	6.61456
TRUE	Lung	Non-Small Cell Lung Cancer	Lung Adenocarcinoma	ACH-000666	NCIH1355	6.60021
TRUE	Lung	Non-Small Cell Lung Cancer	Lung Adenocarcinoma	ACH-000562	HCC78	6.59559
TRUE	Lung	Non-Small Cell Lung Cancer	Lung Adenocarcinoma	ACH-000587	NCIH1975	6.58075
TRUE	Lung	Non-Small Cell Lung Cancer	Lung Adenocarcinoma	ACH-000791	RERFLCAD1	6.56712
TRUE	Lung	Non-Small Cell Lung Cancer	Lung Adenocarcinoma	ACH-000521	NCIH2030	6.54133
TRUE	Lung	Non-Small Cell Lung Cancer	Lung Adenocarcinoma	ACH-000282	NCIH1755	6.53761
TRUE	Lung	Non-Small Cell Lung Cancer	Lung Adenocarcinoma	ACH-000744	NCIH1623	6.4522
TRUE	Lung	Non-Small Cell Lung Cancer	Lung Adenocarcinoma	ACH-000528	ABC1	6.4446
TRUE	Lung	Non-Small Cell Lung Cancer	Lung Adenocarcinoma	ACH-000327	NCIH1395	6.44079
TRUE	Lung	Non-Small Cell Lung Cancer	Lung Adenocarcinoma	ACH-000706	EKVX	6.40684
TRUE	Lung	Non-Small Cell Lung Cancer	Large Cell Lung Carcinoma	ACH-000596	LCLC97TM1	6.3906
TRUE	Lung	Non-Small Cell Lung Cancer	Lung Adenocarcinoma	ACH-000161	CORL105	6.37539
TRUE	Lung	Non-Small Cell Lung Cancer	Large Cell Lung Carcinoma	ACH-000510	NCIH1299	6.35526
TRUE	Lung	Non-Small Cell Lung Cancer	Lung Adenocarcinoma	ACH-000121	NCIH2405	6.35385
TRUE	Lung	Non-Small Cell Lung Cancer	Lung Adenocarcinoma	ACH-000590	NCIH2073	6.34359
TRUE	Lung	Non-Small Cell Lung Cancer	Large Cell Lung Carcinoma	ACH-000891	HCC1438	6.32733
TRUE	Lung	Non-Small Cell Lung Cancer	Lung Adenocarcinoma	ACH-000851	MORCPR	6.32355
TRUE	Lung	Non-Small Cell Lung Cancer	Lung Adenocarcinoma	ACH-000021	NCIH1693	6.31994
TRUE	Lung	Non-Small Cell Lung Cancer	Lung Adenocarcinoma	ACH-000951	NCIH2342	6.28188
TRUE	Lung	Non-Small Cell Lung Cancer	Non-Small Cell Lung Cancer	ACH-000186	NCIH2444	6.24394
TRUE	Lung	Non-Small Cell Lung Cancer	Lung Adenocarcinoma	ACH-000343	NCIH522	6.24184
TRUE	Lung	Non-Small Cell Lung Cancer	Lung Adenocarcinoma	ACH-000888	NCIH1793	6.23285
TRUE	Lung	Non-Small Cell Lung Cancer	Lung Adenocarcinoma	ACH-000893	NCIH1651	6.20496
TRUE	Lung	Non-Small Cell Lung Cancer	Non-Small Cell Lung Cancer	ACH-000251	NCIH2887	6.1918
TRUE	Lung	Non-Small Cell Lung Cancer	Lung Adenocarcinoma	ACH-000264	CALU6	6.17752
TRUE	Lung	Non-Small Cell Lung Cancer	Non-Small Cell Lung Cancer	ACH-000603	BEN	6.17413
TRUE	Lung	Non-Small Cell Lung Cancer	Lung Adenocarcinoma	ACH-000339	HCC461	6.16993
TRUE	Lung	Non-Small Cell Lung Cancer	Lung Adenocarcinoma	ACH-000589	NCIH1437	6.1418
TRUE	Lung	Non-Small Cell Lung Cancer	Lung Adenocarcinoma	ACH-000033	NCIH1819	6.1035
TRUE	Lung	Non-Small Cell Lung Cancer	Lung Adenocarcinoma	ACH-000416	NCIH838	6.08979
TRUE	Lung	Non-Small Cell Lung Cancer	Lung Adenocarcinoma	ACH-000314	HCC2108	6.07703
TRUE	Lung	Non-Small Cell Lung Cancer	Lung Adenocarcinoma	ACH-000774	RERFLCAD2	5.97545
TRUE	Lung	Non-Small Cell Lung Cancer	Lung Adenocarcinoma	ACH-000448	NCIH1666	5.95861
TRUE	Lung	Non-Small Cell Lung Cancer	Lung Adenocarcinoma	ACH-000062	RERFLCMS	5.81429
TRUE	Lung	Non-Small Cell Lung Cancer	Large Cell Lung Carcinoma	ACH-000434	NCIH1915	5.77637
TRUE	Lung	Non-Small Cell Lung Cancer	Non-Small Cell Lung Cancer	ACH-000825	HOP92	5.76288
TRUE	Lung	Non-Small Cell Lung Cancer	Lung Adenocarcinoma	ACH-000872	HCC515	5.73525
TRUE	Lung	Non-Small Cell Lung Cancer	Lung Adenocarcinoma	ACH-000392	CALU3	5.71617
TRUE	Lung	Non-Small Cell Lung Cancer	Lung Adenocarcinoma	ACH-000916	NCIH1573	5.43062
TRUE	Lung	Non-Small Cell Lung Cancer	Lung Adenocarcinoma	ACH-002522	SNU2292	5.2384
TRUE	Lung	Non-Small Cell Lung Cancer	Large Cell Lung Carcinoma	ACH-000813	T3M10	4.91265
TRUE	Lung	Non-Small Cell Lung Cancer	Lung Adenocarcinoma	ACH-002089	201T
TRUE	Lung	Non-Small Cell Lung Cancer	Lung Adenocarcinoma	ACH-003012	A549CRAFKD
TRUE	Lung	Non-Small Cell Lung Cancer	Lung Adenocarcinoma	ACH-001490	CORL321
TRUE	Lung	Non-Small Cell Lung Cancer	Lung Adenocarcinoma	ACH-001088	HLC1
TRUE	Lung	Non-Small Cell Lung Cancer	Lung Adenocarcinoma	ACH-002337	JHU028
TRUE	Lung	Non-Small Cell Lung Cancer	Lung Adenocarcinoma	ACH-002157	LC2AD
TRUE	Lung	Non-Small Cell Lung Cancer	Lung Adenocarcinoma	ACH-001137	NCIH1993
TRUE	Lung	Non-Small Cell Lung Cancer	Lung Adenocarcinoma	ACH-002172	NCIH322M
TRUE	Lung	Non-Small Cell Lung Cancer	Lung Adenocarcinoma	ACH-002184	PC3JPC3
TRUE	Lung	Non-Small Cell Lung Cancer	Lung Adenocarcinoma	ACH-000309	SKLU1
TRUE	Lung	Non-Small Cell Lung Cancer	Lung Adenocarcinoma	ACH-001233	VMRCLCD
TRUE	Lung	Non-Small Cell Lung Cancer	Non-Small Cell Lung Cancer	ACH-002996	CI34601
TRUE	Lung	Non-Small Cell Lung Cancer	Non-Small Cell Lung Cancer	ACH-002101	EMCBAC1
TRUE	Lung	Non-Small Cell Lung Cancer	Non-Small Cell Lung Cancer	ACH-002102	EMCBAC2
TRUE	Lung	Non-Small Cell Lung Cancer	Non-Small Cell Lung Cancer	ACH-002333	HCC827GR
TRUE	Lung	Non-Small Cell Lung Cancer	Non-Small Cell Lung Cancer	ACH-001362	NCIH1770
TRUE	Lung	Non-Small Cell Lung Cancer	Non-Small Cell Lung Cancer	ACH-001363	NCIH2135
